# Supplementary material for: Postpartum depressive symptoms and associated factors among women with lactation mastitis: a cross-sectional study
Source: BMC Pregnancy Childbirth. 2026 Mar 4;26:394. doi: 10.1186/s12884-026-08813-y (PMC13067529; doi:10.1186/s12884-026-08813-y)
Supplement: Supplementary file 1 — Supplementary Material 1. [file 12884_2026_8813_MOESM1_ESM.xlsx]

## Sheet: Sheet1
	Variable	Coefficient
15	cat__Smoker_Yes	197.2341745222268
19	cat__Emotional state during breastfeeding_Tense	183.8964153235434
12	cat__Breast surgery history_Yes	122.21831007901827
38	cat__Flat nipples_Yes	-117.729
24	cat__Nighttime sleep duration_4-5	107.45997705930736
20	cat__Nighttime sleep duration_10	-101.603
21	cat__Nighttime sleep duration_2	91.05285557532105
13	cat__Family history of breast cancer_Yes	-85.7573
39	cat__Damaged nipples_Yes	-84.5245
16	cat__Alcohol use_Yes	79.59295510172467
36	cat__Poor latch (infant only on nipple)_Yes	-77.7315
30	cat__Exclusive breastfeeding_Yes	72.87472109335116
32	cat__Pacifier use_Yes	69.78284629918177
14	cat__Allergy (drug or food)_Yes	-54.7074
45	cat__Infant breast refusal_Yes	-51.3344
6	cat__Planned pregnancy_Yes	39.318631039819415
2	num__Infant age at mastitis onset	-39.1145
5	cat__Highest education level_Postgraduate or higher	38.368388663514594
37	cat__Inverted nipples_Yes	-36.2073
22	cat__Nighttime sleep duration_3	-36.1713
34	cat__Breast pump use_None	35.68285400372166
25	cat__Nighttime sleep duration_5	35.19387346861616
11	cat__Chronic illness history_Yes	-34.197
28	cat__Nighttime sleep duration_7	31.74045475358741
0	num__ Age	-30.2421
17	cat__Emotional state during breastfeeding_Not breastfeeding	29.306529191398102
7	cat__Conception method _Natural conception	-28.7399
3	cat__Highest education level_Associate degree or below	-26.5616
29	cat__Nighttime sleep duration_8	22.76691480609994
43	cat__Neonatal jaundice _Yes	20.576631723876663
18	cat__Emotional state during breastfeeding_Relaxed	-19.8457
35	cat__Breast pump use_Occasional	18.427168939204115
46	cat__Infant easily distracted during feeding_Yes	18.03501910584628
9	cat__Mode of delivery_Vaginal (including assisted)	16.813529003305526
27	cat__Nighttime sleep duration_6	-15.8802
1	num__BMI	-12.6172
31	cat__On-demand feeding_Yes	-10.7788
10	cat__Previous lactational mastitis_Yes	-8.08266
42	cat__Preterm birth (<37 weeks)_Yes	7.472876465536628
41	cat__Preterm birth (<37 weeks)_No	7.199985439304456
8	cat__Primiparous (first birth)_Yes	6.433451968991968
23	cat__Nighttime sleep duration_4	2.1698835390786146
44	cat__Infant colic (gassiness)_Yes	2.137160582989987
4	cat__Highest education level_Bachelor's degree	-0.345224
33	cat__Breast pump use_Daily	-0.0535877
